# Supplementary material for: Pollinating fig wasps’ simple solutions to complex sex ratio problems: a review
Source: Front Zool. 2022 Jan 12;19:3. doi: 10.1186/s12983-021-00447-4 (PMC8756665; doi:10.1186/s12983-021-00447-4)
Supplement: Supplementary file 2 — Additional file 2. Figure 4 data. Observed (± 95% CI) and expected sex ratios in 36 studies of 25 species. [file 12983_2021_447_MOESM2_ESM.xlsx]

## Sheet: Sheet1
Data for Figure 4
								observed sex ratio					Observed lower 95% CI					Upper 95% CI					expected sex ratio
Source	Comment	Ficusreported in original study if different	Ficus	Wasp reported in original study if different	Wasp	nh	F = 1/(4nh - 3)	f1	f2	f3	f4	f5	f1	f2	f3	f4	f5	f1	f2	f3	f4	f5	1	2	3	4	5
Kinoshita et al. (1998) Res Popul Ecol [1]	1995 sex ratios from Figure 1 and nh from table 1 (underestimate due to re-emergence, average taken over years		erecta		Blastophaga nipponica	1.32	0.438596	0.0630669	0.0929496	0.143429	0.190826	0.14576	0.0449606	0.0776016	0.10157	0.126802	0.116481	0.0877945	0.110968	0.198723	0.276923	0.180891	0	0.191589	0.255452	0.287383	0.306542
Kinoshita et al. (1998) Res Popul Ecol [1]	1996 sex ratios from Figure 1 and nh from table 1 (underestimate due to re-emergence, average taken over years				Blastophaga nipponica			0.0986338	0.133359	0.175262	0.198385	0.21296	0.0735272	0.0759175	0.0879225	0.146847	0.171038	0.1311	0.223741	0.319016	0.262446	0.261911	0	0.191589	0.255452	0.287383	0.306542
Kinoshita et al. (2002) Oikos [2]	Clutch size and sex ratios from figure 1		erecta		Blastophaga nipponica	1.32	0.438596	0.102862	0.151934	NA	NA	NA	0.0810526	0.127062	NA	NA	NA	0.124671	0.182864	NA	NA	NA	0	0.191589	0.255452	0.287383	0.306542
Kjellberg (unpublished data)	Taken F as highest recorded 1985 data		carica		Blastophaga psenes		0.6	0.148678	0.140732	NA	NA	0.227368	0.110358	0.117004	NA	NA	0.173654	0.197353	0.194988	NA	NA	0.291829	0	0.181818	0.242424	0.272727	0.290909
Nefdt (1989) MSc [3]	From Figure 4.5, nh from table 3.6		sur		Ceratosolen capensis	1.36	0.409836	0.171676	0.200049	0.208916	NA	NA	NA	NA	NA	NA	NA	NA	NA	NA	NA	NA	0	0.193694	0.258258	0.290541	0.30991
Ma et al. (2019) J Yunnan Agric Univ [4]	table 1		racemosa		Ceratosolen fusciceps		0.21	0.088	NA	0.239	NA	0.337	0.08408	NA	0.23508	NA	0.33308	0.09192	NA	0.24292	NA	0.34092	0	0.213028	0.284038	0.319542	0.340845
Wang et al. (2015) Sci Rep [5]	Calculated from data sent by author, nh from data supplied by YQ Peng		racemosa		Ceratosolen fusciceps	3.4	0.0943396	0.139712	0.215853	NA	NA	0.294256	0.133291	0.194565	NA	NA	0.280006	0.146391	0.23878	NA	NA	0.30892	0	0.234142	0.31219	0.351213	0.374628
Greeff et al. (2020) PRSB [6]	calculated from data nh given in text		sycomurus		Ceratosolen galili	1.624	0.286041	0.136225	0.182831	0.254586	NA	NA	0.12	0.17	0.24	NA	NA	0.15	0.2	0.28	NA	NA	0	0.204512	0.272683	0.306769	0.32722
Zhang et al. (2014) Acta Entomol Sin [7]	from figure 1, assume Poisson for Wang et al. 2015		semicordata		Ceratosolen gravelyi	1.31	0.446429	0.165656	0.175123	0.184297	NA	0.228716	0.153132	0.161142	0.162452	NA	0.212113	0.179345	0.188812	0.20585	NA	0.244735	0	0.188593	0.251457	0.28289	0.301749
Wang et al. (2015) Sci Rep [5]	Calculated from data sent by author, nh from data supplied by YQ Peng		semicordata		Ceratosolen gravelyi	1.31	0.446429	0.159167	0.202432	NA	NA	0.213455	0.149872	0.179092	NA	NA	0.196651	0.168925	0.22797	NA	NA	0.23128	0	0.188593	0.251457	0.28289	0.301749
Peng et al. (2014) Anim Behav [8] and Peng et al. (2005) Acta Phytoecol Sin[9]	Sex ratio calculated from table 2, nh inferred from Peng et al. (2005) Acta Phytoecologica Sinica		hispida	Ceratosolen solmsi marchali	Ceratosolen marchali	1.59	0.297619	0.31	NA	0.24	NA	0.36	0.212	NA	0.1812	NA	0.2816	0.408	NA	0.2988	NA	0.4384	0	0.196536	0.262047	0.294803	0.314457
Peng et al. (2005) Acta Ecol Sin [10] and Peng et al. (2005) Acta Phytoecol Sin [9]	sex ratios from Peng et al. (2005) Table 2 nh inferred from Peng et al. (2005) Acta Phytoecologica Sinica		hispida	Ceratosolen solmsi marchali	Ceratosolen marchali	1.59	0.297619	0.159	NA	0.24	NA	0.262	0.138582	NA	0.2119	NA	0.234499	0.179418	NA	0.2681	NA	0.289501	0	0.196536	0.262047	0.294803	0.314457
Hu et al. (2010) Evol Ecol Res [11] , Hu pers comm & Wang et al (2015) Sci Rep [5]	from fig 2 unrelated, nh pers com Hu & from data supplied by YQ Peng		hispida		Ceratosolen solmsi	1.59	0.297619	0.138	0.189	0.194	0.23	0.223	NA	NA	NA	NA	NA	NA	NA	NA	NA	NA	0	0.196536	0.262047	0.294803	0.314457
Hu et al. (2013) Insect Sci [12] , Hu pers comm & Wang et al (2015) Sci Rep [5]	from data Hu sent, nh pers com Hu & data supplied by YQ Peng		hispida		Ceratosolen solmsi	1.59	0.297619	0.148175	0.212383	0.22814	0.251018	0.246902	0.139702	0.186077	0.192223	0.218731	0.219775	0.157068	0.241307	0.268537	0.286323	0.276191	0	0.196536	0.262047	0.294803	0.314457
Wang et al. (2015) Sci Rep [5]	Calculated from data sent by author, nh from data supplied by YQ Peng		hispida		Ceratosolen solmsi	1.59	0.297619	0.159074	0.182895	NA	NA	0.249296	0.150562	0.174121	NA	NA	0.241304	0.167972	0.192007	NA	NA	0.257464	0	0.196536	0.262047	0.294803	0.314457
Nefdt (1989) MSc [3]	Calculated from table 4.2, nh from table 3.6		burtt-davyi		Elisabethiella baijnathi	1.17	0.595238	0.109415	0.144703	0.191558	0.179183	NA	0.0821521	0.103401	0.147911	0.153501	NA	0.144302	0.198843	0.244392	0.208105	NA	0	0.182065	0.242754	0.273098	0.291304
Wang et al. (2015) Sci Rep [5]	Calculated from data sent by author, nh from data supplied by YQ Peng		benjamina		Eupristina koningsbergeri	2.01	0.198413	0.209425	0.401227	NA	NA	0.472868	0.196419	0.387339	NA	NA	0.456009	0.223055	0.415275	NA	NA	0.48979	0	0.206552	0.275403	0.309828	0.330483
Raja et al. (2008 PRSB [13]); Zavodna et al. (2005) J Evol Biol [14]	table 1; F from Zavodna et al. 2005		montana		Kradibia tentacularis		0.507	0.09	0.18	0.23	NA	NA	0.0704	0.1604	0.1908	NA	NA	0.1096	0.1996	0.2692	NA	NA	0	0.187066	0.249421	0.280598	0.299305
Moore et al. (2002) Anim Behav [15]; Zavodna et al. (2005) J Evol Biol [14]	figure 3 ; F from Zavodna et al. (2005)		montana		Kradibia tentacularis		0.507	0.105417	0.188125	0.220282	NA	NA	0.0804025	0.149376	0.178591	NA	NA	0.130432	0.226874	0.261974	NA	NA	0	0.187066	0.249421	0.280598	0.299305
Moore et al. (2005) PRSB [16]; Zavodna et al. (2005) J Evol Biol [14]	in text (only 1 and 2); F from Zavodna et al. (2005)		montana		Kradibia tentacularis		0.507	0.08	0.21	NA	NA	NA	0.07	0.19	NA	NA	NA	0.09	0.24	NA	NA	NA	0	0.187066	0.249421	0.280598	0.299305
Hamilton (1979) [17]	nh from table 13.3, sex ratios from figure 13.6, recorded as sp 2	not given	citrifolia	not given	Pegoscapus aerumnosus	1.5284	0.321171	0.048	0.084	0.082	0.128	NA	NA	NA	NA	NA	NA	NA	NA	NA	NA	NA	0	0.201111	0.268148	0.301666	0.321777
Pereira and Prado (2006) Braz J Biol [18]	Calculated from data sent by author, add 0 and 1 as 1. foundress number underestimated due to reemrgence		citrifolia	Pegoscapus tonduzi	Pegoscapus aerumnosus	1.59642	0.295362	0.072719	0.0968757	0.130489	0.129032	0.204822	0.0660199	0.0854831	0.103144	0.114194	0.168404	0.0800395	0.109605	0.163759	0.145482	0.24678	0	0.203581	0.271441	0.305371	0.325729
Frank (1983) MSc [19]	Calculated from table 3.8, nh from 3.10		citrifolia	Pegoscapus assuetus	Pegoscapus franki	1.38216	0.395466	0.095679	0.108405	0.140085	0.175617	0.231276	0.0683562	0.0924708	0.121466	0.161337	0.196067	0.132371	0.126702	0.161035	0.190875	0.270679	0	0.194796	0.259728	0.292194	0.311674
Herre (1988) PhD [20]	from tables VIII, X, XII and XV		paraensis	not given	Pegoscapus herrei	1.02	0.925926	0.05	0.079	0.096	NA	NA	0.039	0.066	NA	NA	NA	0.061	0.092	NA	NA	NA	0	0.168831	0.225108	0.253247	0.27013
Frank (1983) MSc [19]	Calculated from table 3.12 and 3.13, only clutches >29 considered, nh from 3.10		aurea		Pegoscapus jimenezi	1.37817	0.397983	0.0848861	0.105828	0.347458	0.35865	NA	0.068881	0.0711844	0.211297	0.214151	NA	0.104193	0.154527	0.51416	0.534352	NA	0	0.1946	0.259467	0.291901	0.311361
Herre (1988) PhD [20]	from tables VIII, X, XII and XV		dugandii	not given	Pegoscapus longiceps	1.4	0.384615	0.093	0.156	0.224	NA	NA	0.075	0.124	0.193	NA	NA	0.113	0.191	0.257	NA	NA	0	0.195652	0.26087	0.293478	0.313043
Herre (1988) PhD [20]	from tables VIII, X, XII and XV		near trigonata	not given	Pegoscapus lopesi	2.1	0.185185	0.1	0.183	0.212	NA	NA	0.078	0.165	0.186	NA	NA	0.124	0.201	0.24	NA	NA	0	0.216216	0.288288	0.324324	0.345946
Herre (1988) PhD [20]	from tables VIII, X, XII and XV		nymphaefolia	not given	Pegoscapus piceipes	1.59	0.297619	0.06	0.17	0.246	NA	NA	0.055	0.15	0.212	NA	NA	0.066	0.191	0.282	NA	NA	0	0.203358	0.271144	0.305037	0.325373
Ramirez-Benavides et al. (2009) Int J Trop Biol [21]	table 4 and 6 and pers comm		pertusa		Pegoscapus silvestrii	1.18474	0.575054	0.0765	0.1055	NA	NA	NA	0.056173	0.0729043	NA	NA	NA	0.096827	0.138096	NA	NA	NA	0	0.183137	0.244182	0.274705	0.293019
Herre (1988) PhD [20]	from tables VIII, X, XII and XV		pertusa		Pegoscapus silvestrii	1.03	0.892857	0.105	0.143	NA	NA	NA	0.084	0.121	NA	NA	NA	0.128	0.167	NA	NA	NA	0	0.169872	0.226496	0.254808	0.271795
Herre (1988) PhD [20]	from tables VIII, X, XII and XV		citrifolia	not given	Pegoscapus tonduzi	1.11	0.694444	0.053	0.145	0.214	NA	NA	0.049	0.122	NA	NA	NA	0.058	0.169	NA	NA	NA	0	0.177326	0.236434	0.265988	0.283721
Herre (1988) PhD [20]	from tables VIII, X, XII and XV	trigonata	crocata	not given	Pegoscapussp.	3.35	0.0961538	0.207	0.256	0.286	0.307	NA	0.184	0.233	0.259	NA	NA	0.23	0.278	0.313	NA	NA	0	0.229839	0.306452	0.344758	0.367742
Greeff & Newman (2010) Evolution [22]	from table 1		salicifolia		Platyscapa awekei		0.36285	0.163628	0.172744	NA	NA	NA	0.127951	0.164917	NA	NA	NA	0.206729	0.180863	NA	NA	NA	0	0.197434	0.263246	0.296152	0.315895
Herre (1988) PhD [20]	from tables VIII, X, XII and XV		yoponensis	not given	Tetrapus ecuadoranus	1.39	0.390625	0.116	0.225	0.309	0.39	NA	0.101	0.199	0.262	NA	NA	0.131	0.252	0.357	NA	NA	0	0.195175	0.260234	0.292763	0.312281
Herre (1988) PhD [20]	from tables VIII, X, XII and XV		insipida	not given	Tetrapus sp.	1.98	0.203252	0.136	0.288	0.316	0.409	NA	0.119	0.238	0.277	NA	NA	0.153	0.342	0.356	NA	NA	0	0.213873	0.285164	0.320809	0.342197
Tian et al. (2011) Am J Bot [23] and Yu et al. (2018) Acta Oecol [24]	numbers from Yu et al. (2018), table 3 and F calculated from Tian et al. (2011) table 2		hirta		Valisia javana		0.355037	0.316368	0.27071	NA	NA	NA	0.208249	0.194593	NA	NA	NA	0.448801	0.363175	NA	NA	NA	0	0.198096	0.264128	0.297144	0.316954
References
1. Kinoshita M, Kasuya E, Yahara T. More highly female-biased sex ratio in the fig wasp, Blastophaga nipponica Grandi (Agaonidae). Res Popul Ecol. 1998;40:239–42.
2. Kinoshita M, Kasuya E, Yahara T. Effects of time-dependent competition for oviposition sites on clutch sizes and offspring sex ratios in a fig wasp. Oikos. 2002;96:31–5.
3. Nefdt RJC. MSc: Interactions between fig wasps and their host figs. Rhodes University; 1989. p. 170.
4. Ma C, Yang L-Y, Liu T. The primary research of sex ratio mechanism of pollinating fig wasp in Ficus racemosa. J Yunnan Agric Univ. 2019;34:393–8.
5. Wang R-W, Sun B-F, He J-Z, Dunn DW. Non-quantitative adjustment of offspring sex ratios in pollinating fig wasps. Sci Rep. 2015;5:1–9.
6. Greeff JM, Pentz K, Warren M. The efficacy of natural selection in producing optimal sex ratio adjustments in a fig wasp species. Proc R Soc. 2020;287:20201377.
7. Zhang Y, Peng Y-Q, Yang D. Effects of foundress number, foundress entry interval and non-pollinating wasps on clutch size and offspring sex ratio of pollinating fig wasps (Hymenoptera: Agaonidae). Acta Entomol Sin. 2014;57:587–93.
8. Peng Y, Zhang Y, Compton SG, Yang D. Fig wasps from the centre of figs have more chances to mate, more offspring and more female-biased offspring sex ratios. Anim Behav. Elsevier Ltd; 2014;98:19–25.
9. Peng Y-Q, Yang D-R, Duan Z-B, Deng X-B. Reproductive components of Ficus hispida and its pollinator. Acta Phytoecol Sin. 2005;29:793–8.
10. Peng Y-Q, Yang D-R, Wang Q-Y. Adjustment and stabilization of sex ratio in Ceratosolen solmsi marchali. Acta Ecol Sin. 2005;25:1347–51.
11. Hu HY, Ma GC, Niu LM, Fu YG, Peng ZQ, Huang DW. The effects of relatedness on offspring sex ratio in pollinating fig wasps. Evol Ecol Res. 2010;12:143–50.
12. Hu HY, Chen ZZ, Jiang ZF, Huang DW, Niu LM, Fu YG. Pollinating fig wasp Ceratosolen solmsi adjusts the offspring sex ratio to other foundresses. Insect Sci. 2013;20:228–34.
13. Raja S, Suleman N, Compton SG, Moore JC. The mechanism of sex ratio adjustment in a pollinating fig wasp. Proc R Soc B. 2008;275:1603–10.
14. Zavodna M, Arens P, van Dijk PJ, Partomihardjo T, Vosman B, van Damme JMM. Pollinating fig wasps : genetic consequences of island recolonization. J Evol Biol. 2005;18:1234–43.
15. Moore JC, Compton SG, Hatcher MJ, Dunn AM. Quantitative tests of sex ratio models in a pollinating fig wasp. Anim Behav. 2002;64:23–32.
16. Moore JC, Zavodna M, Compton SG, Gilmartin PM. Sex ratio strategies and the evolution of cue use. Proc R Soc B. 2005;272:1287–94.
17. Hamilton WD. Wingless and fighting males in fig wasps and other insects. In: Blum MS, Blum NA, editors. Reproductive Competition, Mate Choice and Sexual Selection in Insects. New York: Academic Press; 1979.
18. Pereira RAS, Prado AP. Effect of local mate competition on fig wasp sex ratios. Braz J Biol. 2006;66:603–10.
19. Frank SA. MSc: Theoretical and Empirical Studies of Sex Ratios, Mainly in Fig Wasps. University of Florida; 1983.
20. Herre EA. PhD: Sex ratio adjustment in thirteen species of Panamanian fig wasps. The University of Iowa; 1988.
21. Ramírez-Benavides W, Monge-Nájera J, Chavarría JB. Sex ratio in two species of Pegoscapus wasps ( Hymenoptera : Agaonidae ) that develop in figs : can wasps do mathematics , or play sex ratio games ? Int J Trop Biol. 2009;57:605–21.
22. Greeff JM, Newman DVK. Testing models of facultative sex ratio adjustment in the pollinating fig wasp Platyscapa awekei. Evolution; 2010;65:203–19.
23. Tian E-W, Yu H, Zhang D-Y, Nason JD. Development of microsatellite loci for Blastophaga javana (Agaonidae), the pollinating wasp of Ficus hirta (Moraceae). Am J Bot. 2011;98:e41–3.
24. Yu H, Compton SG, Wu L. Spatial variation in pollinator gall failure within figs of the gynodioecious Ficus hirta. Acta Oecologica. Elsevier; 2018;90:75–80.
