# Supplementary material for: Pollinating fig wasps’ simple solutions to complex sex ratio problems: a review
Source: Front Zool. 2022 Jan 12;19:3. doi: 10.1186/s12983-021-00447-4 (PMC8756665; doi:10.1186/s12983-021-00447-4)
Supplement: Supplementary file 3 — Additional file 3. Figures 8 and 9 data. Clutch composition in 33 studies on 25 species. [file 12983_2021_447_MOESM3_ESM.xlsx]

## Sheet: Sheet1
Exclude constrained allocation if not already excluded						sons					daughters
Source	Nature or source/estimates	Ficus given in original study	Ficus	Wasp given in oroginal study	wasp	f1	f2	f3	f4	f5	f1	f2	f3	f4	f5
Kinoshita et al. (1998) [1]	clutch sizes from table 2 sex ratios from Figure 1, average taken over years		erecta		Blastophaga nipponica	17.5339	16.5591	14.1341	10.3272	7.82814	173.016	108.366	61.9826	40.5728	33.2619
Kinoshita et al. (2002) [2]	Clutch size and sex ratios from figure 1		erecta		Blastophaga nipponica	17.9992	23.0431				156.751	125.622
Kjellberg unpublished data	1985		carica		Blastophaga psenes	16.875	19.6429			17.4308	96.625	109.643			56.5077
Nefdt (1989) [3]	From Figure 4.5		sur		Ceratosolen capensis	30.5	18.3	12.6		16.5	145.5	71.95	47.5333		35.28
Ma et al. (2019) [4]	from table 1		racemosa		Ceratosolen fusciceps	22.3		56.5		55.45	232		181.447		108.55
Wang et al. (2015) [5]	Data sent		racemosa		Ceratosolen fusciceps	75.2	43.9024			46.31	463.05	159.488			111.07
Greeff et al. (2020) [6]	Calculated from original data		sycomorus		Ceratosolen galili	27.3	42.1	39.72			175.4	187.5	113.556
Zhang et al. (2014) [7]; Yan et al. (2012) [8]	Calculated from figure 1, emailed Yang to potentially get numbers. Also in Yan et al. (2012)		semicordata		Ceratosolen gravelyi	53.5848	48.3525	29.2008		29.072	269.215	227.947	129.499		97.328
Wang et al. (2015) [5]	Data from author		semicordata		Ceratosolen gravelyi	45.1	43.275			22.75	238.25	170.5			83.83
Peng et al. (2005) [9]	calculated from table 2		hispida	Ceratosolen solmsi marchali	Ceratosolen marchali	39.3684	NA	37.696		33.0434	208.232		119.371		93.0766
Peng et al. (2014) [10]	from table 1		hispida	Ceratosolen solmsi marchali	Ceratosolen marchali	41.9	23.7	22.6			83.4	66.6	44.6
Hu et al. (2013) [11]	received data from Hu		hispida		Ceratosolen solmsi	29.8351	35.1111	44.4167	48.8125	39.9926	171.515	130.208	150.274	145.646	121.985
Wang et al. (2015) [5]	Data sent by author		hispida		Ceratosolen solmsi	53.95	32.825			27.45	285.2	146.65			82.66
Nefdt (1989) [3]	Calculated from table 4.2		burtt-davi		Elisabethiella baijnathi	7.16667	11.2	5.61905	6.8		58.3333	66.2	23.7143	31.15
Wang et al. (2015) [5]	Data from author		benjamina		Eupristina koningsbergeri	37.55	47.425			15.86	141.75	70.775			17.68
Raja et al. (2008) [12]	table 1		motana	Liporrhopalum tentacularis	Kradibia tentacularis	4.83	4.155	3.58			57.25	19.865	12.88
Moore et al. (2002) [13]	figures 1 & 3		montana	Liporrhopalum tentacularis	Kradibia tentacularis	5.4726	3.72424	3.80476			46.6474	15.9808	13.5686
Moore et al. (2005) [14]	in text 1 and 2		montana	Liporrhopalum tentacularis	Kradibia tentacularis	4.1752	1.68105				48.0148	6.32395
Herre (1988) [15]	Tables V, VI and VII		dugandii		Pegoscapus longiceps	12.9	12.7	12.7667			124.5	64.5	42.9
Pereira & Prado (2006) [16]	Calculated from data sent by author (0 and 1 = 1, 2 = 2 etc, because of reemergence, underestimated)		citrifolia		Pegoscapus aerumnosus	15.2021	11.3421	11.2533	9.25	12.6	193.851	105.737	74.9867	62.4375	48.9167
Frank (1983) [17]	Calculated from table 3.12 and 3.13, only clutches >29 considered, recorded as assuetus		citrifolia	Pegoscapus assuetus	Pegoscapus franki	6.88889	8.62369	8.9687	10.1825	11.1055	65.1111	70.9388	55.0616	47.7948	36.9611
Herre (1988) [15]	Tables V, VI and VII		paraensis	not given	Pegoscapus herrei	13.5	10	6.33333			234.2	110.4	59
Frank (1983) [17]	Calculated from table 3.8		aurea		Pegoscapus jimenezi	5.1255	4.29531	6.8355	7.08383		55.2495	36.4547	12.8312	12.6662
Herre (1988) [15]	Tables V, VI and VII		near trigonata	not given	Pegoscapus lopesi	31.8	48.45	43.7667			253.6	208.3	163.333
Herre (1988) [15]	Tables V, VI and VII		nymphaefolia	not given	Pegoscapus piceipes	15.1	26.95	28.8			232.1	131	89.0667
Ramirez-Benavidesa et al. (2009) [18]	Tables 4, 5 & 7 and pers comm (hope)		pertusa		Pegoscapus silvestrii	9.13333	7.825				117.175	67.93
Herre (1988) [15]	Tables V, VI and VII		pertusa	not given	Pegoscapus silvestrii	13.7	11.1				106.8	64.5
Herre (1988) [15]	Tables V, VI and VII	trigonata	crocata	not given	Pegoscapus sp.	102.6	98.95	77.1667			365.8	281.55	187.9
Herre (1988) [15]	Tables V, VI and VII		citrifolia	not given	Pegoscapus tonduzi	9.2	14.85	12.6667			154.1	85.15	51.6667
Greeff & Newman (2010) [19]	Calculated from table 1		salicifolia		Platyscapa awekei	8.2363	8.95963				42.6637	35.707
Herre (1988) [15]	Tables V, VI and VII		yoponensis	not given	Tetrapus ecuaduranus	15.5	21.35	23.0667			112.1	70.75	54.4
Herre (1988) [15]	Tables V, VI and VII		insipida	not given	Tetrapus sp.	22.5	33.4	24.5333			131.3	70.65	58.5667
Yu et al. (2018) [20]; Deng et al. (2017) [21]	Yu et al. (2018) table 3 Deng et al. (2017) table 3		hirta		Valisia javana	91.1667	36.6				197	98.6
References
1. Kinoshita M, Kasuya E, Yahara T. More highly female-biased sex ratio in the fig wasp, Blastophaga nipponica Grandi (Agaonidae). Res Popul Ecol. 1998;40:239–42.
2. Kinoshita M, Kasuya E, Yahara T. Effects of time-dependent competition for oviposition sites on clutch sizes and offspring sex ratios in a fig wasp. Oikos. 2002;96:31–5.
3. Nefdt RJC. MSc: Interactions between fig wasps and their host figs. Rhodes University; 1989.
4. Ma C, Yang L-Y, Liu T. The primary research of sex ratio mechanism of pollinating fig wasp in Ficus racemosa. J Yunnan Agric Univ. 2019;34:393–8.
5. Wang R-W, Sun B-F, He J-Z, Dunn DW. Non-quantitative adjustment of offspring sex ratios in pollinating fig wasps. Sci Rep. 2015;5:1–9.
6. Greeff JM, Pentz K, Warren M. The efficacy of natural selection in producing optimal sex ratio adjustments in a fig wasp species. Proc R Soc. 2020;287:20201377.
7. Zhang Y, Peng Y-Q, Yang D. Effects of foundress number, foundress entry interval and non-pollinating wasps on clutch size and offspring sex ratio of pollinating fig wasps (Hymenoptera: Agaonidae). Acta Entomol Sin. 2014;57:587–93.
8. Yan X, Peng Y-Q, Yang D-R. Spatial distribution patterns of three fig wasps on Ficus semicordata: How non-pollinators affect pollinator’s sex ratio. Acta Ecol Sin. 2012;32:99–103.
9. Peng Y-Q, Yang D-R, Wang Q-Y. Adjustment and stabilization of sex ratio in Ceratosolen solmsi marchali. Acta Ecol Sin. 2005;25:1347–51.
10. Peng Y, Zhang Y, Compton SG, Yang D. Fig wasps from the centre of figs have more chances to mate, more offspring and more female-biased offspring sex ratios. Anim Behav. 2014;98:19–25.
11. Hu HY, Chen ZZ, Jiang ZF, Huang DW, Niu LM, Fu YG. Pollinating fig wasp Ceratosolen solmsi adjusts the offspring sex ratio to other foundresses. Insect Sci. 2013;20:228–34.
12. Raja S, Suleman N, Compton SG, Moore JC. The mechanism of sex ratio adjustment in a pollinating fig wasp. Proc R Soc B. 2008;275:1603–10.
13. Moore JC, Compton SG, Hatcher MJ, Dunn AM. Quantitative tests of sex ratio models in a pollinating fig wasp. Anim Behav. 2002;64:23–32.
14. Moore JC, Zavodna M, Compton SG, Gilmartin PM. Sex ratio strategies and the evolution of cue use. Proc R Soc B. 2005;272:1287–94.
15. Herre EA. PhD: Sex ratio adjustment in thirteen species of Panamanian fig wasps. The University of Iowa; 1988.
16. Pereira RAS, Prado AP. Effect of local mate competition on fig wasp sex ratios. Braz J Biol. 2006;66:603–10.
17. Frank SA. MSc: Theoretical and Empirical Studies of Sex Ratios, Mainly in Fig Wasps. University of Florida; 1983.
18. Ramírez-Benavides W, Monge-nájera J, Chavarría JB. Sex ratio in two species of Pegoscapus wasps ( Hymenoptera : Agaonidae ) that develop in figs : can wasps do mathematics , or play sex ratio games ? Int J Trop Biol. 2009;57:605–21.
19. Greeff JM, Newman DVK. Testing models of facultative sex ratio adjustment in the pollinating fig wasp Platyscapa awekei. Evolution; 2010;65:203–19.
20. Yu H, Compton SG, Wu L. Spatial variation in pollinator gall failure within figs of the gynodioecious Ficus hirta. Acta Oecol. 2018;90:75–80.
21. Deng X-X, Wu L-F, Yu H. Influence factors on offspring reproduction of pollinator in a highly species-specific mutualism of Ficus. J Trop Subtrop Bot. 2017;25:163–70.
