# Supplementary material for: Pollinating fig wasps’ simple solutions to complex sex ratio problems: a review
Source: Front Zool. 2022 Jan 12;19:3. doi: 10.1186/s12983-021-00447-4 (PMC8756665; doi:10.1186/s12983-021-00447-4)
Supplement: Supplementary file 4 — Additional file 4. Figure 10 data. Single Foundress sex ratios, fraction of single foundress figs and clutch size of 39 species. [file 12983_2021_447_MOESM4_ESM.xlsx]

## Sheet: Sheet1
						single foundress	single foundress	single foundress
Source	Comments	Ficus host given in original publication	Ficus host		wasp	clutch size	sex ratio	frequency
Michaloud et al. (2005) CRB [1] & Kjellberg et al. (2005) CRB [2]	foundress details in Michaloud et al. (2005) clutches and sex ratios from Kjellberg in Kjellberg et al. (2005)		natalensis leprieuri		Alfonsiella fimbriata	69.46	0.117	0.823
Greeff (2002) PRSLB [3] & Chung et al. (2019) Oikos [4]	Sex ratio and clutch size averages of Greeff (2002) and Chung et al. (2019) foundress counts from Greeff (2002)		craterostoma		Alfonsiella pipithiensis	87.35	0.202	0.927
Kjellberg et al. (2005) CRB [2] and Chung et al. (2019) Oikos [4]	Sex ratio and clutch size averages of Kjellberg et al. (2005) and Chung et al. (2019) foundress counts from Chung et al (2019) pers. Comm.		lutea		Allotriozoon heterandromorphum	204.478	0.111	0.448
Kinoshita et al. (1998) Res Pop Ecol [5]	sex ratios from figure 1, foundress numbers table 1 clutch size table 2.		erecta		Blastophaga nipponica	190.55	0.0911875	0.584515
Kjellberg (unpublished data)	sex ratio and clutch size (Kjellberg unpublished data). Frequency of single foundress, in one crop mostly one, in another more but mostly related. To uncertain so leave out		carica		Blastophaga psenes	188.419	0.094459	NA
Greeff et al. (2020) PRSB [6]	sex ratio data in data files		sycomorus		Ceratosolen arabicus	242.167	0.096	0.604
Nefdt (1989) MSc [7]; Greeff & Compton (1996) Ecol Entomol [8] ; Greeff (unpublished data)	take an average of Nefdt 1989 and Greeff and Compton 1996 and unpublished data		sur		Ceratosolen capensis	209.63	0.150838	0.425186
Wang et al. (2015) Sci Rep [9]	Sex ratio from data from author and single foundress frequency from data from YQ Peng		racemosa		Ceratosolen fusciceps	538.25	0.139712	0.0775428
Greeff et al. (2020) PRSB [6]	in available data		sycomorus		Ceratosolen galili	202.7	0.136225	0.444
Wang et al. (2015) Sci Rep [9]	Sex ratio from data from author and single foundress frequency from data from YQ Peng		semicordata		Ceratosolen gravelyi	283.35	0.159167	0.627907
Wang et al. (2015) Sci Rep [9]	Sex ratio from data from author and single foundress frequency from data from YQ Peng		auriculata		Ceratosolen emarginatus	589.55	0.20804	0.002
Peng et al. (2005) Acta Ecol Sin [10] and Peng et al. 2005 Acta Phytoecol Sin [11]	Sex ratios from [10], foundress numbers from [11]		hispida		Ceratosolen marchali	131.7	0.159	0.379
Hu et al. (2013) Insect Sci [12]	figure 3, text and original data and pers comm		hispida		Ceratosolen solmsi	225.73	0.1462	0.1
Kjellberg et al. (2005) CRB[2] and Michaloud et al. (1985) K Ned Akad Wet C [13]	sex ratio and clutch sizes from Kjellberg et al. (2005) data and foundress numbers from Michaloud et al. (1985) inferred from average count and assumption of zero-truncated Poisson		ottoniifolia		Courtella gabonensis	269.417	0.076	0.959
Nefdt (1989) MSc [7]; Greeff & Compton (1996) Ecol Entomol [8] ; Greeff (unpublished data)	table 3.6 and 4.2		burtt-davyi		Elisabethiella baijnathi	65.5	0.109	0.7567
Chung et al. (2019) Oikos [4]	from data		abutilifolia		Elisabethiella comptoni	114.111	0.111	0.657
Chung et al. (2019) Oikos [4]	from data		burkei		Elisabethiella stuckenbergi	60.056	0.11	0.957
Wang et al. (2015) Sci Rep [9]	Sex ratio from data from author and single foundress frequency from data from YQ Peng		benjamina		Eupristina koningsbergeri	179.3	0.209425	0.331754
Raja et al. (2008) PRSB [14], Moore et al. (2002, 2005) Anim Behav [15] & PRSB [16]	mean over studies		montana	Liporrhopalum tentacularis	Kradibia tentacularis	55.4633	0.0916667	0.372
Frank (1983) MSc [17]	exclude constrained clutches, recorded as assuetus		citrifolia	Pegoscapus assuetus	Pegoscapus franki	72	0.102111	0.531161
West & Herre (1998) Evolution [18]	table 1		paraensis		Pegoscapus herrei	213	0.05	0.92
Frank (1983) MSc [17]	exclude constrained clutches and clutches < 30		aurea		Pegoscapus jimenezi	60.375	0.0848944	0.524109
West & Herre (1998) Evolution [18]	table 1		dugandi		Pegoscapus longiceps	127	0.07	0.56
West & Herre (1998) Evolution [18]	table 1		near trigonata		Pegoscapus lopesi	279	0.08	0.31
Kjellberg (unpublished data)			aurea		Pegoscapus mexicanus	76.78	0.083	NA
West & Herre (1998) Evolution [18]	table 1		colubrinae		Pegoscapus orozcoi	84	0.08	0.99
West & Herre (1998) Evolution [18]	table 1		nymphaefolia		Pegoscapus piceipes	242	0.05	0.55
West & Herre (1998) Evolution [18]	Ramirez-Benavides et al. (2009) suggest is is from F. padifolia, it is a species complex.		pertusa		Pegoscapus silvestrii	116	0.09	0.9
West & Herre (1998) Evolution [18]	table 1		costaricana		Pegoscapus sp.	114	0.09	0.4
West & Herre (1998) Evolution [18]	table 1		turbinata		Pegoscapus sp.	114	0.07	0.75
Herre et al. (1997) [19]	table 13-1, figure 13-4 and 13-5	trigonata	crocata		Pegoscapus sp.	472.65	0.09	0.209
West & Herre (1998) Evolution [18]	table 1		citrifolia		Pegoscapus tonduzi	254	0.05	0.78
Ramirez-Benavides et al. (2009) Int J Trop Biol [20]	molecular data suggest a different species than in Panama J.Y. Rasplus (pers. comm.)		eximia = citrifolia		Pegoscapus tonduzi	125.44	0.0657	0.612903
Kjellberg et al. (2005) CRB [2]	original data		pertusa		Pegoscapus tristani	61.804	0.148	NA
Pereira & Prado (2006) Braz J Biol [21]	original data		citrifolia		Pegoscapus aerumnosus	211.7	0.07119	0.447619
Greeff and Newman (2010) Evolution [22]	table 1 and text		salicifolia		Platyscapa awekei	50.9	0.161	0.58
West & Herre (1998) Evolution [18]	table 1		yoponensis		Tetrapus ecuadoranus	112	0.12	0.58
West & Herre (1998) Evolution [18]	table 1		insipida		Tetrapus sp	122	0.14	0.27
Yu et al. (2018 & 2008) Acta Oecol [23] & Insect Sci 24	Numbers calculated from Yu et al. 2018 table 3, F from Yu et al. 2008		hirta		Valisia javana	288.17	0.303	0.7
						182.154	0.115816
References
1. Michaloud G, Bossu-Dupriez N, Chevolot M, Lasbleiz C. Pollen waste and unrelated traits in a fig-fig wasp symbiosis: a new behaviour suggesting a host shift. C R Biol. 2005;328:81–7.
2. Kjellberg F, Bronstein JL, van Ginkel G, Greeff JM, Moore JC, Bossu-Dupriez N, et al. Clutch size: A major sex ratio determinant in fig pollinating wasps? C R Biol. 2005;328:471–6.
3. Greeff JM. Mating system and sex ratios of a pollinating fig wasp with dispersing males. Proc R Soc Lond B. 2002;269:2317–23.
4. Chung N, Pienaar J, Greeff JM. Evolutionary stable sex ratios with non‐facultative male‐eggs first sex allocation in fig wasps. Oikos. 2019;128:859–68.
5. Kinoshita M, Kasuya E, Yahara T. More highly female-biased sex ratio in the fig wasp, Blastophaga nipponica Grandi (Agaonidae). Res Popul Ecol. 1998;40:239–42.
6. Greeff JM, Pentz K, Warren M. The efficacy of natural selection in producing optimal sex ratio adjustments in a fig wasp species. Proc R Soc B. 2020;287:20201377.
7. Nefdt RJC. MSc: Interations between fig wasps and their host figs. Rhodes University; 1989.
8. Greeff JM, Compton SG. Sequential oviposition and optimal sex ratios in pollinating fig wasps. Ecol Entomol. 1996;21:300–2.
9. Wang R-W, Sun B-F, He J-Z, Dunn DW. Non-quantitative adjustment of offspring sex ratios in pollinating fig wasps. Sci Rep. 2015;5:1–9.
10. Peng Y-Q, Yang D-R, Wang Q-Y. Adjustment and stabilization of sex ratio in Ceratosolen solmsi marchali. Acta Ecol Sin. 2005;25:1347–51.
11. Peng Y-Q, Yang D-R, Duan Z-B, Deng X-B. Reproductive components of Ficus hispida and its pollinator. Acta Phytoecol Sin. 2005;29:793–8.
12. Hu HY, Chen ZZ, Jiang ZF, Huang DW, Niu LM, Fu YG. Pollinating fig wasp Ceratosolen solmsi adjusts the offspring sex ratio to other foundresses. Insect Sci. 2013;20:228–34.
13. Michaloud G, Michaloud-Pelletier S, Wiebes JT, Berg CC. The co-occurrence of two pollinating species of fig wasp and one species of fig. Proc K Ned Akad Wet C. 1985;88:93–119.
14. Raja S, Suleman N, Compton SG, Moore JC. The mechanism of sex ratio adjustment in a pollinating fig wasp. Proc R Soc B. 2008;275:1603–10.
15. Moore JC, Compton SG, Hatcher MJ, Dunn AM. Quantitative tests of sex ratio models in a pollinating fig wasp. Anim Behav. 2002;64:23–32.
16. Moore JC, Zavodna M, Compton SG, Gilmartin PM. Sex ratio strategies and the evolution of cue use. Proc R Soc B. 2005;272:1287–94.
17. Frank SA. MSc: Theoretical and empirical studies of sex ratios, mainly in fig wasps. 1983.
18. West SA, Herre EA. Stabilizing selection and variance in fig wasp sex ratios. Evolution. 1998;52:475–85.
19. Herre EA, West SA, Cook JM, Compton SG, Kjellberg F. Fig-associated wasps: pollinators and parasites, sex-ratio adjustment and male polymorphism, population structure and its consequences. In: Choe J, Crespi BJ, editors. The evolution of mating systems in insects and arachnids. Cambridge: Cambridge University Press; 1997. p. 226–39.
20. Ramírez-Benavides W, Monge-Nájera J, Chavarría JB. Sex ratio in two species of Pegoscapus wasps ( Hymenoptera : Agaonidae ) that develop in figs : can wasps do mathematics , or play sex ratio games ? Int J Trop Biol. 2009;57:605–21.
21. Pereira RAS, Prado AP. Effect of local mate competition on fig wasp sex ratios. Braz J Biol. 2006;66:603–10.
22. Greeff JM, Newman DVK. Testing models of facultative sex ratio adjustment in the pollinating fig wasp Platyscapa awekei. Evolution; 2010;65:203–19.
23. Yu H, Compton SG, Wu L. Spatial variation in pollinator gall failure within figs of the gynodioecious Ficus hirta. Acta Oecol; 2018;90:75–80.
24. Yu H, Zhang T-X, Hu H-Y, Niu L-M, Xiao H, Zhang Y-Z, et al. Isolation of microsatellite loci in the pollinating fig wasp of Ficus hispida, Ceratosolen solmsi. Insect Sci. 2008;15:303–6.
